# Supplementary material for: Metformin Induces MeCP2 in the Hippocampus of Male Mice with Sex-Specific and Brain-Region-Dependent Molecular Impact
Source: Biomolecules. 2024 Apr 21;14(4):505. doi: 10.3390/biom14040505 (PMC11048179; doi:10.3390/biom14040505)
Supplement: Supplementary file 1 [file biomolecules-14-00505-s001.zip]

Archive with 1 entries (1 files):
- biomolecules-2877013-supplementary.pdf
